# Supplementary material for: HIV-1 Nef Protein Affects Cytokine and Extracellular Vesicles Production in the GEN2.2 Plasmacytoid Dendritic Cell Line
Source: Viruses. 2021 Dec 31;14(1):74. doi: 10.3390/v14010074 (PMC8780779; doi:10.3390/v14010074)
Supplement: Supplementary file 1 [file viruses-14-00074-s001.zip]

Archive with 1 entries (1 files):
- viruses-1486389-supplementary.pdf
